# Supplementary material for: Mice lacking DYRK2 exhibit congenital malformations with lung hypoplasia and altered Foxf1 expression gradient
Source: Commun Biol. 2021 Oct 20;4:1204. doi: 10.1038/s42003-021-02734-6 (PMC8528819; doi:10.1038/s42003-021-02734-6)
Supplement: Supplementary file 6 — Supplementary Data 1 [file 42003_2021_2734_MOESM6_ESM.xlsx]

## Sheet: Supplementary Data 1
Supplementary Data 1	Summary of the abnormal phenotypes in Dyrk2-/- mice
Mouse No.	Deletion patterns	Craniofacial malformations	Radial anomalies	Limb defects	Vartebral defects	Intestinal/Anorectal malformations	Cardiac defects	Tracheoesophageal malformations	Renal malformations	Lung defects
No.1	32 bp deletion	+ (cleft palate, craniofacial abnormalities)	+ (shortened radial bone)	+ (hypoplasia, ectrodactyly, syndactyly, polydactyly)	+ (lack of vertebral body, butterfly vertebrae)	+ (omphalocele phenotype, truncated gastrointestinal tract, cloaca, imperforate anus)	+ (the left and right subclavian artery defects)	+ (esophageal and tracheal stenosis)	+ (hypoplasia, aberrant patterning of renal medullary collecting ducts, lobe folds)	+ (hypoplasia, fusion of right lung lobes, a large cyst of lower left lung)
No.2	32 bp deletion	+ (cleft palate, craniofacial abnormalities)	+ (shortened radial bone)	+ (hypoplasia, ectrodactyly, syndactyly)	+ (lack of vertebral body, butterfly vertebrae)	+ (omphalocele phenotype, truncated gastrointestinal tract, cloaca, imperforate anus)	+ (the left and right subclavian artery defects)	+ (esophageal and tracheal stenosis)	+ (hypoplasia, aberrant patterning of renal medullary collecting ducts, lobe folds)	+ (hypoplasia, fusion of right lung lobes, a large cyst of lower left lung)
No.3	32 bp deletion	+ (cleft palate, craniofacial abnormalities)	+ (shortened radial bone)	+ (hypoplasia, ectrodactyly, syndactyly, polydactyly)	+ (lack of vertebral body, butterfly vertebrae)	+ (omphalocele phenotype, truncated gastrointestinal tract, cloaca, imperforate anus)	+ (the left and right subclavian artery defects)	+ (esophageal and tracheal stenosis)	+ (hypoplasia, aberrant patterning of renal medullary collecting ducts, lobe folds)	+ (hypoplasia, fusion of right lung lobes, a large cyst of lower left lung)
No.4	19 bp deletion	+ (cleft palate, craniofacial abnormalities)	+ (shortened radial bone)	+ (hypoplasia, ectrodactyly)	+ (lack of vertebral body, butterfly vertebrae)	+ (omphalocele phenotype, truncated gastrointestinal tract, cloaca, imperforate anus)	+ (the left and right subclavian artery defects)	+ (esophageal and tracheal stenosis)	+ (hypoplasia, aberrant patterning of renal medullary collecting ducts, lobe folds)	+ (hypoplasia, fusion of right lung lobes, a large cyst of lower left lung)
No.5	19 bp deletion	+ (cleft palate, craniofacial abnormalities)	+ (shortened radial bone)	+ (hypoplasia, syndactyly, polydactyly)	+ (lack of vertebral body, butterfly vertebrae)	+ (omphalocele phenotype, truncated gastrointestinal tract, cloaca, imperforate anus)	+ (the left and right subclavian artery defects)	+ (esophageal and tracheal stenosis)	+ (hypoplasia, aberrant patterning of renal medullary collecting ducts, lobe folds)	+ (hypoplasia, fusion of right lung lobes, a large cyst of lower left lung)
No.6	19 bp deletion	+ (cleft palate, craniofacial abnormalities)	+ (shortened radial bone)	+ (hypoplasia, ectrodactyly, syndactyly, polydactyly)	+ (lack of vertebral body, butterfly vertebrae)	+ (omphalocele phenotype, truncated gastrointestinal tract, cloaca, imperforate anus)	+ (the left and right subclavian artery defects)	+ (esophageal and tracheal stenosis)	+ (hypoplasia, aberrant patterning of renal medullary collecting ducts, lobe folds)	+ (hypoplasia, fusion of right lung lobes, a large cyst of lower left lung)
No.7	34 bp deletion	+ (cleft palate, craniofacial abnormalities)	+ (shortened radial bone)	+ (hypoplasia, ectrodactyly, syndactyly, polydactyly)	+ (lack of vertebral body, butterfly vertebrae)	+ (omphalocele phenotype, truncated gastrointestinal tract, cloaca, imperforate anus)	+ (the left and right subclavian artery defects)	+ (esophageal and tracheal stenosis)	+ (hypoplasia, aberrant patterning of renal medullary collecting ducts, lobe folds)	+ (hypoplasia, fusion of right lung lobes, a large cyst of lower left lung)
No.8	34 bp deletion	+ (cleft palate, craniofacial abnormalities)	+ (shortened radial bone)	+ (hypoplasia, ectrodactyly, syndactyly, polydactyly)	+ (lack of vertebral body, butterfly vertebrae)	+ (omphalocele phenotype, truncated gastrointestinal tract, cloaca, imperforate anus)	+ (the left and right subclavian artery defects)	+ (esophageal and tracheal stenosis)	+ (hypoplasia, aberrant patterning of renal medullary collecting ducts, lobe folds)	+ (hypoplasia, fusion of right lung lobes, a large cyst of lower left lung)
No.9	34 bp deletion	+ (cleft palate, craniofacial abnormalities)	+ (shortened radial bone)	+ (hypoplasia, ectrodactyly, syndactyly)	+ (lack of vertebral body, butterfly vertebrae)	+ (omphalocele phenotype, truncated gastrointestinal tract, cloaca, imperforate anus)	+ (the left and right subclavian artery defects)	+ (esophageal and tracheal stenosis)	+ (hypoplasia, aberrant patterning of renal medullary collecting ducts, lobe folds)	+ (hypoplasia, fusion of right lung lobes, a large cyst of lower left lung)
