# Supplementary material for: Mice lacking DYRK2 exhibit congenital malformations with lung hypoplasia and altered Foxf1 expression gradient
Source: Commun Biol. 2021 Oct 20;4:1204. doi: 10.1038/s42003-021-02734-6 (PMC8528819; doi:10.1038/s42003-021-02734-6)
Supplement: Supplementary file 7 — Supplementary Data 2 [file 42003_2021_2734_MOESM7_ESM.xlsx]

## Sheet: Fig2l
	Tissue weight (mg)
	Tissue	Genotype											Average	SD
	Brain	WT	94	80.1	93.5	78.2	80.5	101.5	92.8	87.1	75.6	76.4	85.97	9.0318
	Brain	KO	81.2	91	82.4	100.1	73.4	85.5	71.2				83.5429	9.96324
	Lung	WT	43	41.2	45.1	52.7	45.2	57.7	50	68.8	64.2	49.4	51.73	9.22304
	Lung	KO	11.6	17.1	12.4	16	28	26.4	25.5				19.5714	6.912
	Heart	WT	9.6	9.7	10.6	11.5	10.2	13.9	16.9	15	13.4	10.4	12.12	2.52754
	Heart	KO	6.4	9.1	8.6	12.3	12.2	12.8	14.1				10.7857	2.77454
	Liver	WT	75.6	60	77	82.7	69.6	98.2	86.1	103.4	99.8	74.7	82.71	14.1677
	Liver	KO	64	89.6	54.8	65.8	102.9	107.3	104				84.0571	22.0428
	Intestine	WT	40.4	43.5	43.8	43.5	39.1	57.7	52.2	56.6	49.8	39.7	46.63	6.94551
	Intestine	KO	26.4	26.7	23.6	18.1	30.8	27.7	29.5				26.1143	4.22115
	Kidney	WT	13.1	13.7	13.8	12.5	14.1	20.2	16.2	15.3	17.4	12.6	14.89	2.44424
	Kidney	KO	8.2	10.6	12.4	14.9	16.5	14.8	14.5				13.1286	2.89811

## Sheet: Fig3c
	Relative gene expression
								Average	Average	SD	SD
		WT	WT	WT	KO	KO	KO	WT	KO	WT	KO
	Zic3	0.780035	1.12865	1.09132	0.942	0.629372	0.719686	1	0.763686	0.191408	0.160892
	Foxa2	1.04122	0.935755	1.02302	0.785871	0.572817	0.772882	1	0.710523	0.0563775	0.119434
	Sox9	1.25722	0.865392	0.877388	0.365024	0.626417	0.680118	1	0.557186	0.222839	0.168569
	Notch1	1.08286	1.0362	0.880939	0.716202	0.716636	0.779867	1	0.737569	0.105717	0.0366322
	Pax1	0.859257	1.10597	1.03478	0.836404	0.720247	0.813898	1	0.790183	0.126978	0.0616026
	Scx	0.74182	1.2582	0.999981	0.588562	0.351315	0.572193	1	0.504023	0.25819	0.132502
	Hoxd12	0.986818	0.984061	1.02912	0.54376	0.627743	0.662143	1	0.611215	0.0252565	0.0608978
	Hoxd13	1.03434	1.01371	0.95195	0.91606	0.832686	0.79492	1	0.847889	0.0428709	0.061984
	Foxf2	0.877385	1.20131	0.921301	0.342198	0.193571	0.268776	1	0.268182	0.175721	0.0743154
	Foxl1	1.04094	0.954164	1.0049	0.659641	0.738381	0.73525	1	0.711091	0.0435933	0.0445843
	Cdx2	1.0894	1.07933	0.831273	0.724689	0.549449	0.559762	1	0.6113	0.146209	0.0983328
	Nkx2.1	0.938007	0.912255	1.14974	0.293427	0.232376	0.287366	1	0.271057	0.130315	0.0336352
	Foxp2	0.839912	1.02723	1.13286	0.609591	0.519633	0.615945	1	0.581723	0.148361	0.0538649
	Brachyury	0.962483	0.998229	1.03929	0.41922	0.644165	0.67959	1	0.580992	0.0384328	0.141214

## Sheet: Fig3d
	Relative gene expression (Fig. 2d left)
										Average	Average	SD	SD
		WT	WT	WT	WT	KO	KO	KO	KO	WT	KO	WT	KO
	Tbx4	0.963951	0.871878	0.973179	1.19099	1.07222	0.753751	1.14274	1.12283	1	1.02289	0.135292	0.181862
	Tbx5	0.86076	0.797647	1.0738	1.26779	0.811151	0.963541	0.92831	0.862947	1	0.891487	0.214083	0.067863
	Fgf10	1.10998	0.915031	0.944441	1.03055	0.820855	0.810928	0.893488	0.801993	1	0.831816	0.0881947	0.0418304
	Fgfr2b	1.32753	0.735738	0.884468	1.05226	0.81385	0.81389	0.74203	0.675137	1	0.761227	0.253766	0.0666401
	Shh	1.05808	0.870558	0.990961	1.0804	0.680922	0.406275	0.58677	0.579594	1	0.56339	0.0942949	0.114467
	Foxf1	1.0462	0.856459	1.01623	1.08111	0.760879	0.50646	0.770399	0.697877	1	0.683904	0.0992985	0.122595
	Relative gene expression (Fig. 2d right)
								Average	Average	SD	SD
		WT	WT	WT	KO	KO	KO	WT	KO	WT	KO
	Tbx4	0.967337	0.984604	1.04806	0.76104	1.02668	0.989281	1	0.925667	0.0425061	0.143792
	Tbx5	0.91439	1.03907	1.04654	1.04649	1.21312	1.11522	1	1.12494	0.0742348	0.0837358
	Fgf10	1.06911	0.916372	1.01452	0.958338	1.01233	0.962952	1	0.977873	0.0773981	0.0299289
	Fgfr2b	1.13453	0.884427	0.981041	0.924952	1.03929	0.760851	1	0.908364	0.126126	0.139959
	Shh	0.955157	1.12082	0.924023	1.16086	1.19209	1.24295	1	1.19863	0.105785	0.0414298
	Foxf1	1.03736	0.993105	0.969539	0.455069	0.5886	0.616312	1	0.553327	0.0344308	0.0862148

## Sheet: Fig4e
	Relative gene expression
								Average	Average	SD	SD
		WT	WT	WT	KO	KO	KO	WT	KO	WT	KO
	Podoplanin	1.17588	0.841382	0.982735	0.693054	0.732779	0.708844	1	0.711559	0.167918	0.0200012
	SP-C	1.15322	0.899945	0.946834	1.26033	1.11704	1.26799	1	1.21512	0.134748	0.0850241
	VEGFR2	1.14395	0.933844	0.922207	0.97375	0.857521	1.0557	1	0.962325	0.1248	0.0995837

## Sheet: Fig5b
	Number of tip of lung bud
		Genotype							Average	SD
	Tip of lung bud	WT	7	6	7	6	6	7	6.5	0.547723
	Tip of lung bud	KO	5	5	4				4.66667	0.57735
	Bronchial width (mm)
		Genotype							Average	SD
	Width	WT	103	100	81	108	98	97	97.8333	9.15241
	Width	KO	128	186	107				140.333	40.9186

## Sheet: Fig5c
	% of Ki67 + cells
					Average	SD
	WT	24.7102	16.9127	20.5891	20.7373	3.90088
	KO	11.8532	6.50815	8.34045	8.90059	2.71618
	% of Cleaved caspase 3 + cells
					Average	SD
	WT	8.93645	9.91383	8.34979	9.06669	0.790111
	KO	3.74926	4.26973	4.63586	4.21828	0.445535

## Sheet: Fig5i
	Relative intensity
	Genotype	Area1	Area2	Area3	Area4	Area5	Average	SD
	WT	1.05338	1.03296	1.24726	0.75426	0.912137	1	0.182471
	KO	0.308553	0.259637	0.279937	0.632966	0.495923	0.395403	0.162672
	WT	0.871733	0.88904	1.1866	0.887534	1.1651	1	0.160848
	KO	0.479381	0.547049	0.674983	0.652594	0.583914	0.587584	0.0794187
	WT	1.00231	1.0269	1.00247	1.09495	0.873371	1	0.0802901
	KO	0.66549	0.638669	0.578305	0.645811	0.580309	0.621717	0.0399476

## Sheet: Fig5j
	Relative gene expression
								Average	Average	SD	SD
		WT	WT	WT	KO	KO	KO	WT	KO	WT	KO
	aSMA	1.22188	0.854576	0.923545	0.756159	0.379859	0.448795	1	0.528271	0.195223	0.200344
	Myocd	1.086	1.0046	0.9094	0.241034	0.353622	0.31698	1	0.303879	0.0883909	0.0574257
	Hoxb7	0.978191	0.876965	1.14484	0.585041	0.790185	0.710973	1	0.6954	0.135265	0.103455
	Wif1	0.99013	1.10449	0.905384	1.41285	1.43179	2.09951	1	1.64805	0.0999169	0.391089

## Sheet: Fig5k
	Relative gene expression
								Average	Average	SD	SD
		DMSO	DMSO	DMSO	Harmine	Harmine	Harmine	WT	KO	WT	KO
	Foxf1	1.02036	0.973629	1.00601	0.893912	0.78966	0.682394	1	0.788655	0.0239393	0.105762
	aSMA	0.902999	1.05715	1.03985	0.715596	0.720689	0.720118	1	0.718801	0.0844499	0.00279034
	Myocd	1.03765	1.08167	0.880679	0.380943	0.367422	0.432489	1	0.393618	0.105653	0.0343354
	Hoxb7	1.3949	0.855782	0.749322	1.29996	0.748988	0.745504	1	0.931484	0.346108	0.319114
	Wif1	1.09911	0.782974	1.11792	1.53097	1.93882	2.65361	1	2.04113	0.188185	0.568272

## Sheet: Fig5l
	Relative gene expression
														Average	Average	Average	Average	SD	SD	SD	SD
		WT	WT	WT	WT	WT	WT	KO	KO	KO	KO	KO	KO	WT	WT	KO	KO	WT	WT	KO	KO
		DMSO	DMSO	DMSO	SAG	SAG	SAG	DMSO	DMSO	DMSO	SAG	SAG	SAG	DMSO	SAG	DMSO	SAG	DMSO	SAG	DMSO	SAG
	Foxf1	1.05273	0.890472	1.0568	1.49172	1.80374	1.40946	0.585284	0.769822	0.675381	1.04759	1.15486	0.892866	1	1.56831	0.676829	1.03177	0.0948757	0.207996	0.0922773	0.131711
	aSMA	0.921615	1.0786	0.999789	1.34124	1.47691	1.13864	0.737829	0.826643	0.883325	1.06513	0.973758	1.27974	1	1.31893	0.815932	1.10621	0.0784908	0.170234	0.0733368	0.157072
	Myocd	0.806242	1.16187	1.03189	1.51795	1.99573	0.938584	0.57907	0.700315	0.563528	0.504005	0.662496	0.543788	1	1.48409	0.614304	0.570096	0.179945	0.529387	0.0748916	0.0824558
	Hoxb7	1.06219	1.03297	0.904842	1.14534	1.31999	1.41295	0.844423	0.681483	0.852829	1.13585	2.22154	1.77289	1	1.29276	0.792912	1.71009	0.0836948	0.135867	0.0965915	0.54556

[truncated: 10 more sheets: FigS3a, FigS3b, FigS3c, FigS3d, FigS3e, FigS3f, FigS3g, FigS8a, FigS8b, FigS8c]
